# Supplementary material for: Capillary Flow Profile Analysis on Paper-Based Microfluidic Chips for Classifying Astringency Intensity
Source: Sensors (Basel). 2025 Aug 14;25(16):5068. doi: 10.3390/s25165068 (PMC12389808; doi:10.3390/s25165068)
Supplement: Supplementary file 1 [file sensors-25-05068-s001.zip]

Archive with 2 entries (2 files):
- sensors-3723514-supplementary.pdf
- Video S1.mp4
